# Supplementary material for: Assessment of left atrial fibrosis progression in canines following rapid ventricular pacing using 3D late gadolinium enhanced CMR images
Source: PLoS One. 2022 Jul 8;17(7):e0269592. doi: 10.1371/journal.pone.0269592 (PMC9269919; doi:10.1371/journal.pone.0269592)
Supplement: S1 File — Please note, in-situ images were not acquired in control animals. (ZIP) [file pone.0269592.s002.zip]

Archive with 10 entries (7 files):
- Control_Canine1/
- Control_Canine1/BL_LGE.nrrd
- __MACOSX/
- __MACOSX/Control_Canine1/
- __MACOSX/Control_Canine1/._BL_LGE.nrrd
- Control_Canine1/PostSurg_LGE_nav_.nrrd
- __MACOSX/Control_Canine1/._PostSurg_LGE_nav_.nrrd
- Control_Canine1/README.txt
- __MACOSX/Control_Canine1/._README.txt
- __MACOSX/._Control_Canine1
