# Supplementary material for: Assessment of left atrial fibrosis progression in canines following rapid ventricular pacing using 3D late gadolinium enhanced CMR images
Source: PLoS One. 2022 Jul 8;17(7):e0269592. doi: 10.1371/journal.pone.0269592 (PMC9269919; doi:10.1371/journal.pone.0269592)
Supplement: S1 File — Please note, in-situ images were not acquired in control animals. (ZIP) [file pone.0269592.s002.zip › Control_Canine1/README.txt]

Final is the last In Vivo LGE that was taken after the sham surgery (after the Baseline they opened chest, inserted the pacing wires but did not pace, then took the wires out and performed one final LGE scan i.e. the aforementioned)
NO INSITU SCANS AVAILABALE
