# Supplementary material for: Assessment of left atrial fibrosis progression in canines following rapid ventricular pacing using 3D late gadolinium enhanced CMR images
Source: PLoS One. 2022 Jul 8;17(7):e0269592. doi: 10.1371/journal.pone.0269592 (PMC9269919; doi:10.1371/journal.pone.0269592)
Supplement: S2 File — Please note, in-situ images were not acquired in control animals. (ZIP) [file pone.0269592.s003.zip]

Archive with 10 entries (7 files):
- Control_Canine2/
- Control_Canine2/BL_LGE_flash_IR_nav_.nrrd
- __MACOSX/
- __MACOSX/Control_Canine2/
- __MACOSX/Control_Canine2/._BL_LGE_flash_IR_nav_.nrrd
- Control_Canine2/PostSurg_LGE_IR_nav_.nrrd
- __MACOSX/Control_Canine2/._PostSurg_LGE_IR_nav_.nrrd
- Control_Canine2/README.txt
- __MACOSX/Control_Canine2/._README.txt
- __MACOSX/._Control_Canine2
