# Supplementary material for: Assessment of left atrial fibrosis progression in canines following rapid ventricular pacing using 3D late gadolinium enhanced CMR images
Source: PLoS One. 2022 Jul 8;17(7):e0269592. doi: 10.1371/journal.pone.0269592 (PMC9269919; doi:10.1371/journal.pone.0269592)
Supplement: S5 File — (ZIP) [file pone.0269592.s006.zip]

Archive with 12 entries (9 files):
- Exp_Canine2/
- Exp_Canine2/.DS_Store
- __MACOSX/
- __MACOSX/Exp_Canine2/
- __MACOSX/Exp_Canine2/._.DS_Store
- Exp_Canine2/BL_CMRstack.nrrd
- __MACOSX/Exp_Canine2/._BL_CMRstack.nrrd
- Exp_Canine2/PM_Insitu.nrrd
- __MACOSX/Exp_Canine2/._PM_Insitu.nrrd
- Exp_Canine2/Postpace_Invivo.nrrd
- __MACOSX/Exp_Canine2/._Postpace_Invivo.nrrd
- __MACOSX/._Exp_Canine2
