# Supplementary material for: Assessment of left atrial fibrosis progression in canines following rapid ventricular pacing using 3D late gadolinium enhanced CMR images
Source: PLoS One. 2022 Jul 8;17(7):e0269592. doi: 10.1371/journal.pone.0269592 (PMC9269919; doi:10.1371/journal.pone.0269592)
Supplement: S7 File — (ZIP) [file pone.0269592.s008.zip]

Archive with 12 entries (9 files):
- Exp_Canine4/
- Exp_Canine4/.DS_Store
- __MACOSX/
- __MACOSX/Exp_Canine4/
- __MACOSX/Exp_Canine4/._.DS_Store
- Exp_Canine4/BL_LGE_FLASH.nrrd
- __MACOSX/Exp_Canine4/._BL_LGE_FLASH.nrrd
- Exp_Canine4/PM_INSITU_.nrrd
- __MACOSX/Exp_Canine4/._PM_INSITU_.nrrd
- Exp_Canine4/Post_pace_Invivo.nrrd
- __MACOSX/Exp_Canine4/._Post_pace_Invivo.nrrd
- __MACOSX/._Exp_Canine4
