# Supplementary material for: Assessment of left atrial fibrosis progression in canines following rapid ventricular pacing using 3D late gadolinium enhanced CMR images
Source: PLoS One. 2022 Jul 8;17(7):e0269592. doi: 10.1371/journal.pone.0269592 (PMC9269919; doi:10.1371/journal.pone.0269592)
Supplement: S8 File — (ZIP) [file pone.0269592.s009.zip]

Archive with 12 entries (9 files):
- Exp_Canine5/
- Exp_Canine5/.DS_Store
- __MACOSX/
- __MACOSX/Exp_Canine5/
- __MACOSX/Exp_Canine5/._.DS_Store
- Exp_Canine5/09PM_insitu_LGE_flash_IR.nrrd
- __MACOSX/Exp_Canine5/._09PM_insitu_LGE_flash_IR.nrrd
- Exp_Canine5/BL_10min_LGE_flash3D_IR_nav.nrrd
- __MACOSX/Exp_Canine5/._BL_10min_LGE_flash3D_IR_nav.nrrd
- Exp_Canine5/Postpace_LGE_flash3D_IR_nav.nrrd
- __MACOSX/Exp_Canine5/._Postpace_LGE_flash3D_IR_nav.nrrd
- __MACOSX/._Exp_Canine5
