# Supplementary material for: Assessment of left atrial fibrosis progression in canines following rapid ventricular pacing using 3D late gadolinium enhanced CMR images
Source: PLoS One. 2022 Jul 8;17(7):e0269592. doi: 10.1371/journal.pone.0269592 (PMC9269919; doi:10.1371/journal.pone.0269592)
Supplement: S9 File — (ZIP) [file pone.0269592.s010.zip]

Archive with 10 entries (7 files):
- Exp_Canine6/
- Exp_Canine6/BL_LGE_10min_flash3D_IR_nav.nrrd
- __MACOSX/
- __MACOSX/Exp_Canine6/
- __MACOSX/Exp_Canine6/._BL_LGE_10min_flash3D_IR_nav.nrrd
- Exp_Canine6/PM_insitu_LGE_flash_IR_nav_.nrrd
- __MACOSX/Exp_Canine6/._PM_insitu_LGE_flash_IR_nav_.nrrd
- Exp_Canine6/Postpace_LGE_flash3D_IR_nav.nrrd
- __MACOSX/Exp_Canine6/._Postpace_LGE_flash3D_IR_nav.nrrd
- __MACOSX/._Exp_Canine6
