# Supplementary material for: Assessment of left atrial fibrosis progression in canines following rapid ventricular pacing using 3D late gadolinium enhanced CMR images
Source: PLoS One. 2022 Jul 8;17(7):e0269592. doi: 10.1371/journal.pone.0269592 (PMC9269919; doi:10.1371/journal.pone.0269592)
Supplement: S12 File — (ZIP) [file pone.0269592.s013.zip]

Archive with 10 entries (7 files):
- Exp_Canine9/
- Exp_Canine9/BL15min_flash_IR_nav_.nrrd
- __MACOSX/
- __MACOSX/Exp_Canine9/
- __MACOSX/Exp_Canine9/._BL15min_flash_IR_nav_.nrrd
- Exp_Canine9/PM_insitu_LGE_flash_IR_nav_.nrrd
- __MACOSX/Exp_Canine9/._PM_insitu_LGE_flash_IR_nav_.nrrd
- Exp_Canine9/Postpace_inivo_LGE_flash_IR_.nrrd
- __MACOSX/Exp_Canine9/._Postpace_inivo_LGE_flash_IR_.nrrd
- __MACOSX/._Exp_Canine9
