# Supplementary material for: Assessment of left atrial fibrosis progression in canines following rapid ventricular pacing using 3D late gadolinium enhanced CMR images
Source: PLoS One. 2022 Jul 8;17(7):e0269592. doi: 10.1371/journal.pone.0269592 (PMC9269919; doi:10.1371/journal.pone.0269592)
Supplement: S13 File — Two histopathological images are provided for experimental dogs 4 and 5. (ZIP) [file pone.0269592.s014.zip]

Archive with 16 entries (13 files):
- HISTO/
- HISTO/Control_D10_8_1MT_screenshot.tif
- __MACOSX/
- __MACOSX/HISTO/
- __MACOSX/HISTO/._Control_D10_8_1MT_screenshot.tif
- HISTO/Exp_D4_6_1MT_screenshot.tif
- __MACOSX/HISTO/._Exp_D4_6_1MT_screenshot.tif
- HISTO/Exp_D4_8_1MT_screenshot.tif
- __MACOSX/HISTO/._Exp_D4_8_1MT_screenshot.tif
- HISTO/Exp_D5_5_1MT_screenshot.tif
- __MACOSX/HISTO/._Exp_D5_5_1MT_screenshot.tif
- HISTO/Exp_D5_7_1MT_screenshot.tif
- __MACOSX/HISTO/._Exp_D5_7_1MT_screenshot.tif
- HISTO/Exp_D9_7_1MT_screenshot.tif
- __MACOSX/HISTO/._Exp_D9_7_1MT_screenshot.tif
- __MACOSX/._HISTO
